# Supplementary material for: CZ CELLxGENE Discover: a single-cell data platform for scalable exploration, analysis and modeling of aggregated data
Source: Nucleic Acids Res. 2024 Nov 28;53(D1):D886–900. doi: 10.1093/nar/gkae1142 (PMC11701654; doi:10.1093/nar/gkae1142)
Supplement: gkae1142_Supplemental_Files [file gkae1142_supplemental_files.zip]

Archive with 4 entries (4 files):
- 24_1025_CZ_CELLxGENE-Supplemental-Figure-1.png
- 24_1025_CZ_CELLxGENE-Supplemental-Figure-3.png
- Supplemental V3.pdf
- Supplemental-Fig-2.png
